# Supplementary material for: Shorter Anogenital Distance in Women with Ovarian Endometriomas and Adenomyosis, but Not Uterine Leiomyomas
Source: Biomedicines. 2023 Sep 23;11(10):2618. doi: 10.3390/biomedicines11102618 (PMC10603971; doi:10.3390/biomedicines11102618)
Supplement: Supplementary file 1 [file biomedicines-11-02618-s001.zip]

Archive with 1 entries (1 files):
- biomedicines-2576281-supplementary.pdf
